# Supplementary material for: Calcium Extrusion Pump PMCA4: A New Player in Renal Calcium Handling?
Source: PLoS One. 2016 Apr 21;11(4):e0153483. doi: 10.1371/journal.pone.0153483 (PMC4839660; doi:10.1371/journal.pone.0153483)
Supplement: S1 Dataset — (XLSX) [file pone.0153483.s002.xlsx]

## Sheet: Mice
PMCA4 WT/Hz/KO experiment- 24 h metabolic cages				14/7/2015 - 21/7/2015
body weight
muis nr	WT/KO/Hz	weight t=0 (g)	weight t=24h (g)	decline weight (g)	% weight decline	weight 3hr post metacage	end weight relative to start (%)
329	WT	29.5	27.4	2.1	7.11864	27.7	93.8983	WT
337	WT	30.6	28.3	2.3	7.51634	29.4	96.0784	WT
338	WT	29	26.5	2.5	8.62069	27.8	95.8621	WT
319	KO	33.3	30.3	3	9.00901	31.3	93.994	KO
320	HT	32.9	29.8	3.1	9.42249	32	97.2644	HT
367	HT	33.6	29.4	4.2	12.5	30.7	91.369	HT
368	HT	28.6	26.6	2	6.99301	27.2	95.1049	HT
369	KO	31.5	28	3.5	11.1111	29.1	92.381	KO
399	WT	29.2	26.6	2.6	8.90411	29	99.3151	WT
355	KO	27.2	25.3	1.9	6.98529	25.8	94.8529	KO
328	KO	35.3	32.6	2.7	7.64873	32.6	92.3513	KO
357	WT	31.7	29.5	2.2	6.94006	31	97.7918	WT
358	WT	29	26.5	2.5	8.62069	27.8	95.8621	WT
323	HT	34	32	2	5.88235	31.6	92.9412	HT
364	HT	26.9	26.4	0.5	1.85874	27	100.372	HT
366	HT	31.5	28.9	2.6	8.25397	29.9	94.9206	HT
322	KO	34	31	3	8.82353	31.8	93.5294	KO
324	KO	32.7	30.7	2	6.11621	30.6	93.578	KO
398	WT	26.4	24.6	1.8	6.81818	25.6	96.9697	WT
365	KO	29.4	27.8	1.6	5.44218	29.2	99.3197	KO
396	WT	28	26.6	1.4	5	28.9	103.214	WT
359	WT	29.5	27.2	2.3	7.79661	27.9	94.5763	WT
325	HT	31.4	27.9	3.5	11.1465	29.7	94.586	HT
326	KO	29.5	27.2	2.3	7.79661	28.5	96.6102	KO
334	WT	28.8	27	1.8	6.25	28.2	97.9167	WT
336	KO	29.5	27.7	1.8	6.10169	28.2	95.5932	KO
356	KO	28.4	26	2.4	8.4507	27.7	97.5352	KO
397	KO	26.7	24	2.7	10.1124	26.4	98.8764	KO

## Sheet: Metabolic cage
water
muis nr	WT/KO/Hz	weight filled bottle t=0 (g)	weight spill tube t=0 (g)	weight spill tube t=24h (g)	weight bottle t=24h (g)	drank (gr)
329	WT	126.39	14.74	14.74	121.82	4.57
337	WT	99.14	14.74	14.75	94.73	4.4
338	WT	118.53	14.69	14.8	115.88	2.54
319	KO	110.08	14.72	14.73	107.32	2.75
320	HT	105.29	14.73	14.72	102.34	2.96
367	HT	112.58	14.74	14.74	108.89	3.69
368	HT	119.45	14.74	14.72	116.45	3.02
369	KO	105.16	14.72	14.72	102.35	2.81
399	WT	100.97	14.66	14.68	97.81	3.14
355	KO	105.82	14.72	14.73	102.58	3.23
328	KO	115.16	14.75	14.75	113.81	1.35
357	WT	114.78	14.76	14.75	110.27	4.52
358	WT	122.78	14.7	14.69	122.61	0.18
323	HT	118.05	14.73	14.73	113.46	4.59
364	HT	119.16	14.74	14.71	115.08	4.11
366	HT	121.37	14.74	16.32	116.42	3.37
322	KO	122.65	14.72	14.75	121.87	0.75
324	KO	123.67	14.73	14.71	122.6	1.09
398	WT	123.63	14.67	14.66	119.82	3.82
365	KO	126.78	14.76	14.75	123.85	2.94
396	WT	118.85	14.73	14.72	114.6	4.26
359	WT	119.73	14.7	14.69	115.99	3.75
325	HT	120.78	14.72	14.72	120.52	0.26
326	KO	121.4	14.74	14.74	117.62	3.78
334	WT	125.8	14.71	14.71	123.7	2.1
336	KO	114.82	14.72	14.73	112.18	2.63
356	KO	117.18	14.71	14.71	116.42	0.76
397	KO	120.56	14.71	14.7	120.36	0.21
Food
muis nr	WT/KO/Hz	weight filled tray t=0 (g)	weight tray t=24h (g)	amount eaten 24h (g)
329	WT	28.83	27.33	1.5
337	WT	28.18	25.73	2.45
338	WT	28.16	26.58	1.58
319	KO	27.54	26.35	1.19
320	HT	27.58	25.54	2.04
367	HT	27.41	26.28	1.13
368	HT	27.56	25.26	2.3
369	KO	27.44	26	1.44
399	WT	27.86	26.37	1.49
355	KO	27.9	25.13	2.77
328	KO	29.49	27.36	2.13
357	WT	29.59	27.18	2.41
358	WT	29.93	28.15	1.78
323	HT	29.1	26.5	2.6
364	HT	29.31	25.3	4.01
366	HT	29.18	26.8	2.38
322	KO	29.63	28.45	1.18
324	KO	28.53	26.93	1.6
398	WT	29.72	26.37	3.35
365	KO	29.88	26.92	2.96
396	WT	28.25	25.71	2.54
359	WT	28.8	26.55	2.25
325	HT	29.32	25.96	3.36
326	KO	29.63	27.36	2.27
334	WT	30.11	28.61	1.5
336	KO	29.12	27.4	1.72
356	KO	28.92	26.04	2.88
397	KO	29.17	26.87	2.3
urine
muis nr	WT/KO/Hz	weight urine tray t=0 (g)	weight urine tray t=24h (g)	urine production (g)
329	WT	2.95	4.66	1.71
337	WT	2.87	6.63	3.76
338	WT	2.93	4.49	1.56
319	KO	2.94	5.02	2.08
320	HT	2.95	5.17	2.22
367	HT	2.94	6	3.06
368	HT	2.87	3.87	1
369	KO	2.88	5.61	2.73
399	WT	2.87	4.94	2.07
355	KO	2.94	5.67	2.73
328	KO	2.97	4.28	1.31
357	WT	2.9	6.3	3.4
358	WT	2.96	3.82	0.86
323	HT	2.96	7.31	4.35
364	HT	2.95	4.76	1.81
366	HT	2.95	5.38	2.43
322	KO	2.96	3.56	0.6
324	KO	2.96	3.84	0.88
398	WT	2.89	5.08	2.19
365	KO	2.96	4.94	1.98
396	WT	2.96	3.76	0.8
359	WT	2.94	6.2	3.26
325	HT	2.9	3.61	0.71
326	KO	2.96	5.49	2.53
334	WT	2.95	4.34	1.39
336	KO	2.95	4.55	1.6
356	KO	2.96	4.1	1.14
397	KO	2.95	3.35	0.4
faeces
muis nr	WT/KO/Hz	weight faeces tray t=0	weight faeces tray t=24h	faeces weight production (g)
329	WT	5.15	5.67	0.52
337	WT	5.14	6.32	1.18
338	WT	5.14	5.97	0.83
319	KO	5.14	6.1	0.96
320	HT	5.13	5.95	0.82
367	HT	5.13	6.4	1.27
368	HT	5.13	6.1	0.97
369	KO	5.15	5.87	0.72
399	WT	5.14	5.97	0.83
355	KO	5.14	6.33	1.19
328	KO	5.17	6.06	0.89
357	WT	5.16	5.96	0.8
358	WT	5.16	5.79	0.63
323	HT	5.16	6.18	1.02
364	HT	5.16	6.63	1.47
366	HT	5.14	6.35	1.21
322	KO	5.16	5.76	0.6
324	KO	5.16	5.84	0.68
398	WT	5.16	6.61	1.45
365	KO	5.17	6.35	1.18
396	WT	5.16	6.1	0.94
359	WT	5.15	6.42	1.27
325	HT	5.16	6.23	1.07
326	KO	5.16	5.87	0.71
334	WT	5.15	5.46	0.31
336	KO	5.13	6.02	0.89
356	KO	5.14	5.94	0.8
397	KO	5.15	6.33	1.18
kidney
muis nr	WT/KO/Hz	weight kidney (g)
329	WT	0.3643
337	WT	0.3893
338	WT	0.3336
319	KO	0.3825
320	HT	0.4252
367	HT	0.3835
368	HT	0.3583
369	KO	0.3806
399	WT	0.3311
355	KO	0.33
328	KO	0.4016
357	WT	0.3956
358	WT	0.3753
323	HT	0.4109
364	HT	0.3359
366	HT	0.3911
322	KO	0.4182
324	KO	0.3736
398	WT	0.2817
365	KO	0.3839
396	WT	0.3539
359	WT	0.3694
325	HT	0.3711
326	KO	0.501	not representative. Fluid filled kidney, exluded from analysis
334	WT	0.382
336	KO	0.3633
356	KO	0.3781
397	KO	0.3036
